# Supplementary material for: Dihydrotanshinone Triggers Porimin-Dependent Oncosis by ROS-Mediated Mitochondrial Dysfunction in Non-Small-Cell Lung Cancer
Source: Int J Mol Sci. 2023 Jul 26;24(15):11953. doi: 10.3390/ijms241511953 (PMC10419281; doi:10.3390/ijms241511953)
Supplement: Supplementary file 1 [file ijms-24-11953-s001.zip]

Archive with 1 entries (1 files):
- ijms-2413000-supplementary.pdf
